# Supplementary material for: Prediction of hot spots towards drug discovery by protein sequence embedding with 1D convolutional neural network
Source: PLoS One. 2023 Sep 18;18(9):e0290899. doi: 10.1371/journal.pone.0290899 (PMC10506709; doi:10.1371/journal.pone.0290899)
Supplement: S5 File — (ZIP) [file pone.0290899.s005.zip]

Archive with 676 entries (551 files):
- code/
- code/datasets/
- code/datasets/all.fasta
- code/datasets/embedding vector command.txt
- code/datasets/MIX/
- code/datasets/MIX/1A22A/
- code/datasets/MIX/1A22A/Seq.txt
- code/datasets/MIX/1A22A/Target.txt
- code/datasets/MIX/1A22A/Target0.txt
- code/datasets/MIX/1A22A/Target07-07.txt
- code/datasets/MIX/1A22A/Target1-1.txt
- code/datasets/MIX/1A22A/Target2-015.txt
- code/datasets/MIX/1A22A/Target2-04.txt
- code/datasets/MIX/1A22A/Target2-2.txt
- code/datasets/MIX/1A22B/
- code/datasets/MIX/1A22B/Seq.txt
- code/datasets/MIX/1A22B/Target.txt
- code/datasets/MIX/1A22B/Target0.txt
- code/datasets/MIX/1A22B/Target07-07.txt
- code/datasets/MIX/1A22B/Target1-1.txt
- code/datasets/MIX/1A22B/Target2-015.txt
- code/datasets/MIX/1A22B/Target2-04.txt
- code/datasets/MIX/1A22B/Target2-2.txt
- code/datasets/MIX/1A4YA/
- code/datasets/MIX/1A4YA/seq.txt
- code/datasets/MIX/1A4YA/Target.txt
- code/datasets/MIX/1A4YA/Target2.txt
- code/datasets/MIX/1A4YA/Target3.txt
- code/datasets/MIX/1A4YA/Target4.txt
- code/datasets/MIX/1A4YB/
- code/datasets/MIX/1A4YB/seq.txt
- code/datasets/MIX/1A4YB/Target.txt
- code/datasets/MIX/1A4YB/Target2.txt
- code/datasets/MIX/1A4YB/Target3.txt
- code/datasets/MIX/1A4YB/Target4.txt
- code/datasets/MIX/1AHWC/
- code/datasets/MIX/1AHWC/Seq.txt
- code/datasets/MIX/1AHWC/Target.txt
- code/datasets/MIX/1AHWC/Target2.txt
- code/datasets/MIX/1AHWC/Target3.txt
- code/datasets/MIX/1AHWC/Target4.txt
- code/datasets/MIX/1AK4D/
- code/datasets/MIX/1AK4D/Seq.txt
- code/datasets/MIX/1AK4D/Target.txt
- code/datasets/MIX/1AK4D/Target07-07.txt
- code/datasets/MIX/1AK4D/Target1-1.txt
- code/datasets/MIX/1AK4D/Target2-015.txt
- code/datasets/MIX/1AK4D/Target2-04.txt
- code/datasets/MIX/1AK4D/Target2-2.txt
- code/datasets/MIX/1BGSE/
- code/datasets/MIX/1BGSE/seq.txt
- code/datasets/MIX/1BGSE/target.txt
- code/datasets/MIX/1BJ1W/
- code/datasets/MIX/1BJ1W/seq.txt
- code/datasets/MIX/1BJ1W/target.txt
- code/datasets/MIX/1BRSA/
- code/datasets/MIX/1BRSA/Seq.txt
- code/datasets/MIX/1BRSA/Target.txt
- code/datasets/MIX/1BRSA/Target2.txt
- code/datasets/MIX/1BRSA/Target3.txt
- code/datasets/MIX/1BRSA/Target4.txt
- code/datasets/MIX/1BRSD/
- code/datasets/MIX/1BRSD/Seq.txt
- code/datasets/MIX/1BRSD/Target.txt
- code/datasets/MIX/1BRSD/Target2.txt
- code/datasets/MIX/1BRSD/Target3.txt
- code/datasets/MIX/1BRSD/Target4.txt
- code/datasets/MIX/1BXIA/
- code/datasets/MIX/1BXIA/Seq.txt
- code/datasets/MIX/1BXIA/Target.txt
- code/datasets/MIX/1BXIA/Target2.txt
- code/datasets/MIX/1BXIA/Target3.txt
- code/datasets/MIX/1BXIA/Target4.txt
- code/datasets/MIX/1CBWD/
- code/datasets/MIX/1CBWD/Seq.txt
- code/datasets/MIX/1CBWD/Target.txt
- code/datasets/MIX/1CBWD/Target2.txt
- code/datasets/MIX/1CBWD/Target3.txt
- code/datasets/MIX/1CBWD/Target4.txt
- code/datasets/MIX/1CBWI/
- code/datasets/MIX/1CBWI/Seq.txt
- code/datasets/MIX/1CBWI/Target.txt
- code/datasets/MIX/1CBWI/Target07-07.txt
- code/datasets/MIX/1CBWI/Target1-1.txt
- code/datasets/MIX/1CBWI/Target2-015.txt
- code/datasets/MIX/1CBWI/Target2-04.txt
- code/datasets/MIX/1CBWI/Target2-2.txt
- code/datasets/MIX/1CDLA/
- code/datasets/MIX/1CDLA/Seq.txt
- code/datasets/MIX/1CDLA/Target.txt
- code/datasets/MIX/1CDLA/Target4.txt
- code/datasets/MIX/1CDLE/
- code/datasets/MIX/1CDLE/Seq.txt
- code/datasets/MIX/1CDLE/Target.txt
- code/datasets/MIX/1CDLE/Target4.txt
- code/datasets/MIX/1CHOI/
- code/datasets/MIX/1CHOI/Seq.txt
- code/datasets/MIX/1CHOI/Target.txt
- code/datasets/MIX/1CHOI/Target07-07.txt
- code/datasets/MIX/1CHOI/Target1-1.txt
- code/datasets/MIX/1CHOI/Target2-015.txt
- code/datasets/MIX/1CHOI/Target2-04.txt
- code/datasets/MIX/1CHOI/Target2-2.txt
- code/datasets/MIX/1CZ8W/
- code/datasets/MIX/1CZ8W/seq.txt
- code/datasets/MIX/1CZ8W/target.txt
- code/datasets/MIX/1DANT/
- code/datasets/MIX/1DANT/Seq.txt
- code/datasets/MIX/1DANT/Target.txt
- code/datasets/MIX/1DANT/Target2.txt
- code/datasets/MIX/1DANT/Target3.txt
- code/datasets/MIX/1DANT/Target4.txt
- code/datasets/MIX/1DDMA/
- code/datasets/MIX/1DDMA/Seq.txt
- code/datasets/MIX/1DDMA/Target.txt
- code/datasets/MIX/1DDMA/Target4.txt
- code/datasets/MIX/1DDMB/
- code/datasets/MIX/1DDMB/Seq.txt
- code/datasets/MIX/1DDMB/Target.txt
- code/datasets/MIX/1DDMB/Target4.txt
- code/datasets/MIX/1DFJE/
- code/datasets/MIX/1DFJE/Seq.txt
- code/datasets/MIX/1DFJE/Target.txt
- code/datasets/MIX/1DFJE/Target4.txt
- code/datasets/MIX/1DFJI/
- code/datasets/MIX/1DFJI/seq.txt
- code/datasets/MIX/1DFJI/target.txt
- code/datasets/MIX/1DQJA/
- code/datasets/MIX/1DQJA/Seq.txt
- code/datasets/MIX/1DQJA/Target.txt
- code/datasets/MIX/1DQJA/Target07-07.txt
- code/datasets/MIX/1DQJA/Target1-1.txt
- code/datasets/MIX/1DQJA/Target2-015.txt
- code/datasets/MIX/1DQJA/Target2-04.txt
- code/datasets/MIX/1DQJA/Target2-2.txt
- code/datasets/MIX/1DQJB/
- code/datasets/MIX/1DQJB/Seq.txt
- code/datasets/MIX/1DQJB/Target.txt
- code/datasets/MIX/1DQJB/Target07-07.txt
- code/datasets/MIX/1DQJB/Target1-1.txt
- code/datasets/MIX/1DQJB/Target2-015.txt
- code/datasets/MIX/1DQJB/Target2-04.txt
- code/datasets/MIX/1DQJB/Target2-2.txt
- code/datasets/MIX/1DQJC/
- code/datasets/MIX/1DQJC/Seq.txt
- code/datasets/MIX/1DQJC/Target.txt
- code/datasets/MIX/1DQJC/Target07-07.txt
- code/datasets/MIX/1DQJC/Target1-1.txt
- code/datasets/MIX/1DQJC/Target2-015.txt
- code/datasets/MIX/1DQJC/Target2-04.txt
- code/datasets/MIX/1DQJC/Target2-2.txt
- code/datasets/MIX/1DVAH/
- code/datasets/MIX/1DVAH/Seq.txt
- code/datasets/MIX/1DVAH/Target.txt
- code/datasets/MIX/1DVAH/Target4.txt
- code/datasets/MIX/1DVAX/
- code/datasets/MIX/1DVAX/Seq.txt
- code/datasets/MIX/1DVAX/Target.txt
- code/datasets/MIX/1DVAX/Target4.txt
- code/datasets/MIX/1DVFA/
- code/datasets/MIX/1DVFA/Seq.txt
- code/datasets/MIX/1DVFA/Target.txt
- code/datasets/MIX/1DVFA/Target2.txt
- code/datasets/MIX/1DVFA/Target3.txt
- code/datasets/MIX/1DVFA/Target4.txt
- code/datasets/MIX/1DVFB/
- code/datasets/MIX/1DVFB/Seq.txt
- code/datasets/MIX/1DVFB/Target.txt
- code/datasets/MIX/1DVFB/Target2.txt
- code/datasets/MIX/1DVFB/Target3.txt
- code/datasets/MIX/1DVFB/Target4.txt
- code/datasets/MIX/1DVFC/
- code/datasets/MIX/1DVFC/Seq.txt
- code/datasets/MIX/1DVFC/Target.txt
- code/datasets/MIX/1DVFC/Target07-07.txt
- code/datasets/MIX/1DVFC/Target1-1.txt
- code/datasets/MIX/1DVFC/Target2-015.txt
- code/datasets/MIX/1DVFC/Target2-04.txt
- code/datasets/MIX/1DVFC/Target2-2.txt
- code/datasets/MIX/1DVFD/
- code/datasets/MIX/1DVFD/Seq.txt
- code/datasets/MIX/1DVFD/Target.txt
- code/datasets/MIX/1DVFD/Target2.txt
- code/datasets/MIX/1DVFD/Target3.txt
- code/datasets/MIX/1DVFD/Target4.txt
- code/datasets/MIX/1DX5M/
- code/datasets/MIX/1DX5M/Seq.txt
- code/datasets/MIX/1DX5M/Target.txt
- code/datasets/MIX/1DX5M/Target2.txt
- code/datasets/MIX/1DX5M/Target3.txt
- code/datasets/MIX/1DX5M/Target4.txt
- code/datasets/MIX/1DX5N/
- code/datasets/MIX/1DX5N/seq.txt
- code/datasets/MIX/1DX5N/Target.txt
- code/datasets/MIX/1DX5N/Target4.txt
- code/datasets/MIX/1DZIA/
- code/datasets/MIX/1DZIA/Seq.txt
- code/datasets/MIX/1DZIA/Target.txt
- code/datasets/MIX/1DZIA/Target4.txt
- code/datasets/MIX/1EAWA/
- code/datasets/MIX/1EAWA/Seq.txt
- code/datasets/MIX/1EAWA/Target.txt
- code/datasets/MIX/1EAWA/Target07-07.txt
- code/datasets/MIX/1EAWA/Target1-1.txt
- code/datasets/MIX/1EAWA/Target2-015.txt
- code/datasets/MIX/1EAWA/Target2-04.txt
- code/datasets/MIX/1EAWA/Target2-2.txt
- code/datasets/MIX/1EBPA/
- code/datasets/MIX/1EBPA/Seq.txt
- code/datasets/MIX/1EBPA/Target.txt
- code/datasets/MIX/1EBPA/Target4.txt
- code/datasets/MIX/1EBPC/
- code/datasets/MIX/1EBPC/Seq.txt
- code/datasets/MIX/1EBPC/Target.txt
- code/datasets/MIX/1EBPC/Target4.txt
- code/datasets/MIX/1EMVA/
- code/datasets/MIX/1EMVA/Seq.txt
- code/datasets/MIX/1EMVA/Target.txt
- code/datasets/MIX/1EMVA/Target07-07.txt
- code/datasets/MIX/1EMVA/Target1-1.txt
- code/datasets/MIX/1EMVA/Target2-015.txt
- code/datasets/MIX/1EMVA/Target2-04.txt
- code/datasets/MIX/1EMVA/Target2-2.txt
- code/datasets/MIX/1EMVB/
- code/datasets/MIX/1EMVB/Seq.txt
- code/datasets/MIX/1EMVB/Target.txt
- code/datasets/MIX/1EMVB/Target07-07.txt
- code/datasets/MIX/1EMVB/Target1-1.txt
- code/datasets/MIX/1EMVB/Target2-015.txt
- code/datasets/MIX/1EMVB/Target2-04.txt
- code/datasets/MIX/1EMVB/Target2-2.txt
- code/datasets/MIX/1ES7A/
- code/datasets/MIX/1ES7A/Seq.txt
- code/datasets/MIX/1ES7A/Target.txt
- code/datasets/MIX/1ES7A/Target4.txt
- code/datasets/MIX/1F47A/
- code/datasets/MIX/1F47A/Seq.txt
- code/datasets/MIX/1F47A/Target.txt
- code/datasets/MIX/1F47A/Target07-07.txt
- code/datasets/MIX/1F47A/Target1-1.txt
- code/datasets/MIX/1F47A/Target2-015.txt
- code/datasets/MIX/1F47A/Target2-04.txt
- code/datasets/MIX/1F47A/Target2-2.txt
- code/datasets/MIX/1FAKT/
- code/datasets/MIX/1FAKT/seq.txt
- code/datasets/MIX/1FAKT/target.txt
- code/datasets/MIX/1FAKT/Target4.txt
- code/datasets/MIX/1FC2C/
- code/datasets/MIX/1FC2C/Seq.txt
- code/datasets/MIX/1FC2C/Target.txt
- code/datasets/MIX/1FC2C/Target07-07.txt
- code/datasets/MIX/1FC2C/Target1-1.txt
- code/datasets/MIX/1FC2C/Target2-015.txt
- code/datasets/MIX/1FC2C/Target2-04.txt
- code/datasets/MIX/1FC2C/Target2-2.txt
- code/datasets/MIX/1FCCC/
- code/datasets/MIX/1FCCC/Seq.txt
- code/datasets/MIX/1FCCC/Target.txt
- code/datasets/MIX/1FCCC/Target4.txt
- code/datasets/MIX/1FFWB/
- code/datasets/MIX/1FFWB/Seq.txt
- code/datasets/MIX/1FFWB/Target.txt
- code/datasets/MIX/1FFWB/Target07-07.txt
- code/datasets/MIX/1FFWB/Target1-1.txt
- code/datasets/MIX/1FFWB/Target2-015.txt
- code/datasets/MIX/1FFWB/Target2-04.txt
- code/datasets/MIX/1FFWB/Target2-2.txt
- code/datasets/MIX/1FOEB/
- code/datasets/MIX/1FOEB/Seq.txt
- code/datasets/MIX/1FOEB/Target.txt
- code/datasets/MIX/1FOEB/Target4.txt
- code/datasets/MIX/1G3IA/
- code/datasets/MIX/1G3IA/seq.txt
- code/datasets/MIX/1G3IA/target.txt
- code/datasets/MIX/1G3IA/Target4.txt
- code/datasets/MIX/1GL4A/
- code/datasets/MIX/1GL4A/Seq.txt
- code/datasets/MIX/1GL4A/Target.txt
- code/datasets/MIX/1GL4A/Target4.txt
- code/datasets/MIX/1H9DB/
- code/datasets/MIX/1H9DB/Seq.txt
- code/datasets/MIX/1H9DB/Target.txt
- code/datasets/MIX/1H9DB/Target07-07.txt
- code/datasets/MIX/1H9DB/Target1-1.txt
- code/datasets/MIX/1H9DB/Target2-015.txt
- code/datasets/MIX/1H9DB/Target2-04.txt
- code/datasets/MIX/1H9DB/Target2-2.txt
- code/datasets/MIX/1IARA/
- code/datasets/MIX/1IARA/Seq.txt
- code/datasets/MIX/1IARA/Target.txt
- code/datasets/MIX/1IARA/Target07-07.txt
- code/datasets/MIX/1IARA/Target1-1.txt
- code/datasets/MIX/1IARA/Target2-015.txt
- code/datasets/MIX/1IARA/Target2-04.txt
- code/datasets/MIX/1IARA/Target2-2.txt
- code/datasets/MIX/1ILPC/
- code/datasets/MIX/1ILPC/seq.txt
- code/datasets/MIX/1ILPC/target.txt
- code/datasets/MIX/1JATA/
- code/datasets/MIX/1JATA/Seq.txt
[truncated: 376 more entries]
