# Supplementary material for: Prediction of hot spots towards drug discovery by protein sequence embedding with 1D convolutional neural network
Source: PLoS One. 2023 Sep 18;18(9):e0290899. doi: 10.1371/journal.pone.0290899 (PMC10506709; doi:10.1371/journal.pone.0290899)
Supplement: S5 File — (ZIP) [file pone.0290899.s005.zip › code/datasets/embedding vector command.txt]

This command is used to read the embedded sequence and obtain the vector

1- 4117
python embed_sequences.py -path C:/Users/yao/Desktop/hotspots/work/all.fasta -m C:/Users/yao/Desktop/protein/pretrained_models/pfam_lm_lstm2x1024_tied_mb64.sav -o C:/Users/yao/Desktop/hotspots/work/all_data_embed_sequences.hdf5
