# Supplementary material for: Prediction of hot spots towards drug discovery by protein sequence embedding with 1D convolutional neural network
Source: PLoS One. 2023 Sep 18;18(9):e0290899. doi: 10.1371/journal.pone.0290899 (PMC10506709; doi:10.1371/journal.pone.0290899)
Supplement: S5 File — (ZIP) [file pone.0290899.s005.zip › code/datasets/MIX/1DANT/Target2.txt]

0
0
0
0
0
0
0
0
0
0
0
0
0
0
0
0
-1
0
0
1
0
-1
0
-1
0
0
0
0
0
0
0
0
0
0
0
0
-1
0
0
0
-1
-1
0
-1
-1
0
-1
-1
0
-1
0
0
0
0
0
0
0
1
0
0
-1
0
0
0
0
0
0
0
0
0
0
0
0
0
0
-1
0
0
0
0
